# Supplementary material for: Inflammatory Profile Assessment in a Highly Selected Athyreotic Population Undergoing Controlled and Standardized Hypothyroidism
Source: Biomedicines. 2024 Jan 22;12(1):239. doi: 10.3390/biomedicines12010239 (PMC10813236; doi:10.3390/biomedicines12010239)
Supplement: Supplementary file 1 [file biomedicines-12-00239-s001.zip]

Archive with 1 entries (1 files):
- biomedicines-2810304-supplementary.pdf
